# Supplementary material for: The double burden of overnutrition and undernutrition in mother−child dyads in Kenya: demographic and health survey data, 2014
Source: J Nutr Sci. 2020 Jan 24;9:e5. doi: 10.1017/jns.2019.39 (PMC6984123; doi:10.1017/jns.2019.39)
Supplement: Supplementary file 1 [file S2048679019000399sup001.xlsx]

## Sheet: Table 1, Nutritional status
Supplementary Table S1. Distribution of maternal and child nutritional status by household, maternal and child characteristics, Kenya Demographic and Health Survey, 2014
		Maternal nutritional status									Child nutritional status
Background variable	Category	Number of women and children		Underweight (BMI<18.5)		Overweight BMI (25.0 -29.9)		Obese (≥ 30.0)			Stunting (height-for-age <-2 SD) n=7830		Underweight (weight-for-age <-2 SD) n=7830		Wasting (weight-for-height <-2 SD) n=7830		Overweight/Obese (weight-for-height > 2 SD) n=7428
		Frequency	Weighted %	Frequency	Weighted %	Frequency	Weighted %	Frequency	Weighted %		Frequency	Weighted %	Frequency	Weighted %	Frequency	Weighted %	Frequency	Weighted %
Household characteristics
Residence	Rural	5306	65.05	749	10.81	806	16.77	248	4.91		1498	27.3	758	11.68	296	3.9	152	3.6
	Urban	2524	34.95	205	5.05	663	30.35	317	14.91		562	21.34	245	7.68	106	3.31	110	5.57
						1469
Wealth quintile	Poorest	2551	22.4	588	19.07	230	10.02	59	2		845	33.96	529	18.44	232	6.95	47	2.45
	Poorer	1666	20.77	163	8.48	263	15.17	63	3.66		479	28.24	196	10.83	46	2.35	50	3.37
	Middle	1372	19.33	113	7.69	287	20.49	75	4.8		330	23.27	136	8.83	57	3.85	53	4.49
	Richer	1218	18.47	67	4.8	342	27.86	121	10.86		265	23.32	92	7.3	38	2.21	5	5.48
	Richest	1023	19.04	23	2.06	347	36.85	247	22.4		141	15.45	50	4.44	29	2.6	61	6.01
Water source (n=7575)	Improved water source	4545	64.75	452	6.57	986	24.76	421	10.92		1091	22.98	512	8.74	228	3.48	165	4.63
	Non-improved water source	3030	35.25	481	13.22	438	15.24	130	4.24		902	29.59	465	13.5	167	4.28	88	3.7
Toilet facilities (n=7672)	Improved toilet facilities	3161	46.77	239	5.59	786	27.79	354	12.98		694	21.72	291	8.17	131	3.54	127	4.83
	Non improved toilet facilitiy	4511	53.23	706	11.77	657	16.3	202	4.54		1327	28.46	698	12.29	267	3.91	127	3.81
Maternal characteristics
Age categories
	<20 years	349	4.55	51	9.7	27	10.23	6	1.7		98	27.77	35	8.06	14	2.51	16	5.99
	20 - 30	4138	53.29	564	10.41	728	20.37	190	5.5		1068	25.89	508	9.94	214	3.74	141	4.35
	30 - 40	2722	34.94	271	6.52	596	24.89	278	12.13		725	23.97	371	10.82	137	3.77	90	4.41
	40+	621	7.22	68	7.36	118	20.75	91	16		169	24.66	89	11.53	37	3.76	15	2.24
Education
	None	1607	11.33	460	26.23	152	11.05	56	3.82		458	29.05	351	19.6	196	9.7	25	2.47
	Completed Primary	4186	56.07	361	7.44	768	19.55	263	6.36		1225	28.82	522	11.29	150	3.17	119	3.17
	Completed secondary	1549	24.69	121	6.16	402	27.71	140	10.05		301	18.92	108	5.68	50	2.74	79	5.85
	Post-secondary education	488	7.91	12	1.67	147	31.08	106	24.37		76	13.83	22	4.13	6	1.8	39	9.79
Marital status
	Married/Living as Married	6638	84.58	797	8.6	1286	22.26	512	8.95		1735	25.11	869	10.52	349	3.73	222	4.25
	Single/Separated/Divorced/ Widowed	1192	15.42	157	9.87	183	17.4	53	5.4		325	25.79	134	8.99	53	3.47	40	4.52
Work status (n=7792)
	Working	5019	69.56	500	13.29	450	19.52	140	5.86		696	24.83	403	10.89	207	5.16	186	4.52
	Not working	2773	30.44	449	6.83	1011	22.37	421	9.54		1359	25.49	597	10.02	194	3.04	76	3.82
Number of children ever born
	1	1145	16.71	123	8.24	224	20.2	69	6.71		250	20.69	99	6.52	44	3.03	74	7.65
	2 to 3	3046	41.78	357	8.6	631	25.28	254	9.75		713	23.15	298	8.33	123	3.22	97	4.03
	4+	3639	41.51	474	9.22	614	18.25	242	7.74		1097	29.12	606	13.75	235	4.44	91	3.19
Child characteristics
Age categories	<6 months	592	7.71	60	7.75	100	18.44	31	6.59		62	10.24	30	3.83	35	3.67	69	13.64
	6-12 months	1134	14.12	155	9.85	193	20.73	75	6.43		171	14.54	109	8.75	69	5.37	57	7.05
	13-24 months	1529	20.07	206	9.68	263	19.77	103	8.37		475	31.16	198	9.78	98	4.95	57	4.95
	25-36 months	1633	21.35	188	8.15	318	22.76	125	8.96		538	30.94	230	11.2	53	2.2	35	2.09
	37-59 months	2942	36.76	345	8.51	595	22.69	231	9.24		814	25.88	436	11.95	147	3.24	44	2.25
Sex
	Male	3945	50.79	451	7.95	741	21.89	288	8.62		1170	28.73	546	11.17	223	3.9	147	5.15
	Female	3885	49.21	503	9.67	728	21.13	277	8.19		890	21.59	457	9.37	179	3.48	115	3.41
Birth order
	1	1641	22.93	186	9.02	297	19.46	94	6.4		377	22.05	170	8.15	65	2.94	83	6.39
	2 to 3	2963	40.05	365	8.69	618	25.5	241	9.67		711	23.26	312	8.71	131	3.37	90	3.79
	4+	3226	37.03	403	8.77	554	18.48	230	8.28		972	29.29	521	13.29	206	4.51	89	3.52
Recent illness
Fever (n=7822)	No	5890	74.86	745	8.87	1122	22.56	436	8.85		1544	24.81	746	10.08	305	3.53	212	4.66
	Yes	1932	25.14	207	8.48	347	18.49	127	6.97		514	26.42	255	10.8	96	4.12	49	3.17
Diarrhoea (n=7825)
	No	6630	83.86	809	8.52	1262	22.08	487	8.64		1729	24.46	849	9.91	337	3.5	214	4.16
	Yes	1195	16.14	144	10.19	207	18.65	77	7.14		330	29.18	153	12.17	65	4.71	48	5.02
Cough (n=7823)
	No	4969	61.77	640	9.34	901	21.59	359	9.02		1310	24.82	680	10.99	289	4.1	168	4.42
	Yes	2854	38.23	312	7.86	568	21.45	204	7.35		748	25.84	321	9.08	112	2.99	94	4.11
Total		7830	100	954	12.18	1469	18.76	565	7.22		2060	26.31	1003	12.81	402	5.13	262	3.53
